# Supplementary material for: Toxicological Effects of Thimerosal and Aluminum in the Liver, Kidney, and Brain of Zebrafish (Danio rerio)
Source: Metabolites. 2023 Aug 27;13(9):975. doi: 10.3390/metabo13090975 (PMC10537066; doi:10.3390/metabo13090975)
Supplement: Supplementary file 1 [file metabolites-13-00975-s001.zip]

Archive with 1 entries (1 files):
- metabolites-2510069-supplementary.pdf
